# Supplementary material for: New Succinimide–Thiazolidinedione Hybrids as Multitarget Antidiabetic Agents: Design, Synthesis, Bioevaluation, and Molecular Modelling Studies
Source: Molecules. 2023 Jan 26;28(3):1207. doi: 10.3390/molecules28031207 (PMC9918900; doi:10.3390/molecules28031207)
Supplement: Supplementary file 1 [file molecules-28-01207-s001.zip]

Archive with 1 entries (1 files):
- molecules-2139781 - Supporting Information.pdf
